# Supplementary material for: Vernalization-triggered expression of the antisense transcript COOLAIR is mediated by CBF genes
Source: eLife. 2023 Feb 1;12:e84594. doi: 10.7554/eLife.84594 (PMC10036118; doi:10.7554/eLife.84594)
Supplement: Figure 1—source data 1. [file elife-84594-fig1-data1.zip]

Archive with 2 entries (2 files):
- Figure 1—source data 1.pdf
- Figure 1—source data 2.tif
